# Supplementary material for: Genetic architecture and biology of youth-onset type 2 diabetes
Source: Nat Metab. 2024 Jan 26;6(2):226–37. doi: 10.1038/s42255-023-00970-0 (PMC10896722; doi:10.1038/s42255-023-00970-0)
Supplement: Supplementary file 3 — Supplementary Tables 1–27. [file 42255_2023_970_MOESM3_ESM.xlsx]

## Sheet: Contents
Sheet	Content
Supp Table1	Supplementary Table 1. Baseline characteristics of study participants (Youth-onset T2D vs non-diabetic control)
Supp Table2	Supplementary Table 2. Single variant association result for youth-onset T2D (top 20 variants)
Supp Table3	Supplementary Table 3. Gene-level rare coding variant aggregation test for youth-onset T2D (top 50 genes)
Supp Table4	Supplementary Table 4. Variants included in each unique mask for the top 20 gene-level associations' 'best guess' transcript.
Supp Table5	Supplementary Table 5. Comparison of effect size of four significant single variants between youth-onset T2D and adult-onset T2D
Supp Table6	Supplementary Table 6. Gene-level aggregation test for the three exome-wide significant genes stratified by ancestry
Supp Table7	Supplementary Table 7. Comparison of single variant effect size between youth-onset T2D and adult-onset T2D.
Supp Table8	Supplementary Table 8. Gene sets used for curation of known diabetes genes
Supp Table9	Supplementary Table 9. Comparison of effect size of 38 genes from known diabetes gene sets between youth-onset T2D and adult-onset T2D.
Supp Table10	Supplementary Table 10. Enrichment analysis of diabetes and obesity related gene sets
Supp Table11	Supplementary Table 11. Single variant association result of known type 1 diabetes genetic variants in youth-onset T2D
Supp Table12	Supplementary Table 12. Gene-level rare coding variant aggregation result of HLA genes in youth-onset T2D
Supp Table13	Supplementary Table 13. Number of top genes in youth-onset T2D and their fraction of nominally significant associations in AMP-T2D-GENES
Supp Table14	Supplementary Table 14. Overlap of top 50 youth-onset T2D genes with HPO gene sets using gene set enrichment analysis
Supp Table15	Supplementary Table 15. Gene sets of diabetes related phenotypes and enrichment analysis using Wilcoxon rank-sum test
Supp Table16	Supplementary Table 16. Gene sets of diabetes related phenotypes and enrichment analysis using Wilcoxon rank-sum test after removing top 50 significant genes
Supp Table17	Supplementary Table 17. Tiered approach to prioritize genes of youth-onset T2D
Supp Table18	Supplementary Table 18. Clustering of the 11 Tier 3 genes and their prior evidence for role in diabetes
Supp Table19	Supplementary Table 19. Association of MODY genes with youth-onset T2D and adult-onset T2D
Supp Table20	Supplementary Table 20. HNF1A variant pathogenicity interpretation
Supp Table21	Supplementary Table 21. GCK variant pathogenicity interpretation
Supp Table22	Supplementary Table 22. Gene-level association of HNF1A and GCK after excluding MODY variants
Supp Table23	Supplementary Table 23. Comparison of liability variance explained by gene-level association between youth-onset T2D and adult-onset T2D (Tier 3)
Supp Table24	Supplementary Table 24. Comparison of liability variance explained by common and rare variant association between youth-onset T2D and adult-onset T2D
Supp Table25	Supplementary Table 25. Comparison of liability variance explained by gene-level association between youth-onset T2D and adult-onset T2D (Exome-wide significant)
Supp Table26	Supplementary Table 26. Comparison of liability variance explained by gene-level association between youth-onset T2D and adult-onset T2D (Top 25)
Supp Table27	Supplementary Table 27. Comparison of liability variance explained by gene-level association between youth-onset T2D and adult-onset T2D (Tier 4)

## Sheet: Supp Table1
Supplementary Table 1. Baseline characteristics of study participants (Youth-onset T2D vs non-diabetic control)
		Youth-onset T2D					Non-diabetic control
		N	Sex (F/M)	Age (years)	Age at diagnosis (years)	BMI Z-score	N	Sex (F/M)	Age (years)	BMI Z-score
Overall		3005	1,946/1,059	15.1±2.8	13.6±2.4	2.2±0.6	9777	5,875/3,902	54.4±11.6	1.2±0.6
African American	Cluster 1	1233	868/365	15.4±3.0	13.7±2.3	2.3±0.5	2956	1,781/1,175	53.6±11.5	1.4±0.7
European American	Cluster 2	300	179/121	15.0±2.8	13.9±2.4	2.1±0.5	1339	804/535	56.5±12.7	0.9±0.8
	Cluster 3	289	175/114	14.8±2.4	13.3±2.4	2.2±0.5	345	202/143	57.6±12.0	0.9±0.8
	Cluster 4	95	55/40	15.0±3.5	13.6±2.4	2.0±0.8	178	97/81	53.9±14.5	1.0±0.7
Hispanic	Cluster 5	620	389/231	14.8±2.5	13.5±2.1	2.2±0.5	1932	1,158/774	53.2±11.7	1.1±0.7
	Cluster 6	306	183/123	15.2±2.7	13.7±2.4	1.9±0.7	1400	789/611	54.6±10.1	1.1±0.6
	Cluster 7	162	97/65	14.8±2.2	13.6±2.3	2.1±0.5	1627	1,044/583	54.5±10.7	1.2±0.6
Data are shwon in mean±s.d or frequency.

## Sheet: Supp Table2
Supplementary Table 2. Single variant association result for youth-onset T2D (top 20 variants)
CHR	BP (GRCh37)	rsID	REF	ALT	Freq (Alt)	OR (Alt)	P	Nearest Gene	Consequence	Protein change (HGVS)	Known T2D locus
17	6941625	rs76070643	C	T	0.274	1.355	1.1×10-9	SLC16A13	synonymous	p.Y166Y	Yes
19	41847737	rs11466334	G	A	0.079	1.545	4.8×10-8	TGFB1	intron	-	Yes
4	6302519	rs1801212	G	A	0.801	1.274	7.8×10-8	WFS1	missense	p.V333I	Yes
8	118184783	rs13266634	C	T	0.234	0.817	3.7×10-7	SLC30A8	missense	p.R325W	Yes
19	44891850	rs140177640	C	T	0.004	0.083	4.8×10-7	ZNF285	missense	p.S186N
4	6292909	rs9998519	C	T	0.663	1.177	8.2×10-7	WFS1	intron	-	Yes
12	125599134	rs60132843	T	G	0.01	3.289	10.0×10-7	AACS	intron	-
11	69462910	rs9344	G	A	0.347	1.17	1.3×10-6	CCND1	splice region / synonymous	p.P241P	Yes
11	55110845	rs200889979	A	G	0.004	3.955	1.7×10-6	OR4A16	missense	p.M57V
18	58038777	rs79783591	A	T	0.008	2.932	1.7×10-6	MC4R	missense	p.I269N	Yes
8	104778627	rs61729653	C	T	0.017	0.364	3.2×10-6	RIMS2	missense	p.T187I
16	28890131	rs62037371	C	A	0.388	1.158	3.5×10-6	ATP2A1	intron	-
16	28846840	rs56404918	T	G	0.463	1.282	3.5×10-6	ATXN2L	intron	-
22	22712553	rs747005986	G	A	0.009	0.072	3.6×10-6	IGLV1-47	missense	p.R99Q
3	12393125	rs1801282	C	G	0.109	0.759	4.4×10-6	PPARG	missense	p.P12A	Yes
10	96802598	rs2275620	A	T	0.571	1.161	5.5×10-6	CYP2C8	intron	-
4	6292915	rs10010131	A	G	0.676	1.163	5.6×10-6	WFS1	intron	-	Yes
10	96827178	rs2275622	T	C	0.596	1.164	7.3×10-6	CYP2C8	intron	-
16	28855727	rs4788099	A	G	0.3891	1.15108	7.6×10-6	TUFM	intron	-
16	28844365	rs62036657	G	A	0.3327	1.19065	7.6×10-6	ATXN2L	intron	-
Single variant association was analyzed using Firth's penalized logistic regression. CHR, chromosome; BP, position; GRCh37, genome reference consortium human build 37; rsID, dbSNP identifier; REF, reference allele; ALT, alternative allele; Freq, frequency; OR, odds ratio; HGVS, human genome variation society.

## Sheet: Supp Table3
Supplementary Table 3. Gene-level rare coding variant aggregation test for youth-onset T2D (top 50 genes)
Gene	N variants	CAF	N carriers	OR (95% CI)	P
MC4R	25	0.011	141	3.49 (2.43-5.02)	1.7×10-11
HNF1A	21	0.0038	48	7.54 (4.08-13.9)	1.2×10-10
ATXN2L	73	0.3604	4607	1.26 (1.15-1.39)	1.1×10-6
ABCD2	7	0.0045	57	3.32 (1.87-5.91)	4.5×10-5
KCNG1	10	0.0015	19	7.24 (2.79-18.8)	4.9×10-5
GCK	18	0.0016	20	7.69 (2.87-20.62)	5.1×10-5
ZNF30	65	0.027	345	0.58 (0.43-0.77)	0.000267
MASP1	13	0.0023	29	5.05 (2.08-12.3)	0.000341
TSN	8	0.0009	11	10.8 (2.93-39.8)	0.000349
YIPF1	32	0.0088	113	0.36 (0.20-0.63)	0.000364
RFX6	6	0.0005	6	47.9 (5.69-404)	0.000371
GPHN	34	0.0096	123	2.18 (1.41-3.36)	0.000458
OR4D1	1	0.0021	27	4.48 (1.91-10.5)	0.000565
WNK3	27	0.0033	42	3.10 (1.63-5.90)	0.000588
SLC30A8	24	0.0073	93	0.35 (0.20-0.64)	0.000604
GHRL	25	0.0112	143	1.99 (1.33-2.96)	0.000796
IPO13	52	0.0145	185	0.49 (0.32-0.74)	0.000925
FAAP24	6	0.0029	37	0.12 (0.03-0.42)	0.000961
ACVR1	6	0.0005	7	16.8 (3.13-89.8)	0.000985
ABCC8	128	0.0337	431	1.46 (1.16-1.83)	0.00106
CRNN	5	0.0005	6	33.1 (4.05-271)	0.0011
TMEM33	11	0.0022	28	3.67 (1.68-8.02)	0.00111
ACOT13	5	0.005	64	0.29 (0.14-0.61)	0.00113
PTPN13	182	0.0685	875	1.32 (1.12-1.55)	0.00117
NUP43	32	0.0048	61	2.42 (1.42-4.14)	0.00119
GOLGB1	211	0.0875	1119	0.77 (0.66-0.90)	0.00129
CNTN5	84	0.0182	233	1.64 (1.21-2.21)	0.00129
HDAC7	8	0.0011	14	7.46 (2.19-25.4)	0.00131
CTDNEP1	5	0.0006	8	9.97 (2.45-40.6)	0.00132
POP1	116	0.0288	368	0.62 (0.46-0.83)	0.00141
GCC2	9	0.0023	29	3.71 (1.65-8.33)	0.00151
AC003006	6	0.0012	15	5.81 (1.95-17.3)	0.0016
SH2D7	26	0.0096	123	1.84 (1.26-2.69)	0.00162
PAM	30	0.044	562	1.42 (1.14-1.77)	0.00165
SPATA16	23	0.0274	350	0.62 (0.46-0.84)	0.0017
KRTAP5-8	9	0.0028	36	0.19 (0.06-0.54)	0.002
MSI2	6	0.004	51	2.67 (1.43-4.98)	0.00205
CYP2B6	56	0.0807	1032	0.80 (0.69-0.92)	0.00218
PHGDH	20	0.0128	164	0.43 (0.25-0.74)	0.00239
WRNIP1	20	0.0032	41	2.89 (1.46-5.72)	0.0024
CPQ	41	0.0171	218	1.69 (1.20-2.36)	0.00242
METTL22	47	0.0132	169	0.49 (0.30-0.77)	0.00246
OR4A16	37	0.0081	104	2.01 (1.28-3.15)	0.00247
RP11-934B9	6	0.0058	74	2.30 (1.34-3.94)	0.00252
HESX1	17	0.0044	56	0.23 (0.09-0.60)	0.00257
MECR	6	0.0011	14	6.11 (1.88-19.9)	0.00262
SIX3	7	0.0009	11	6.96 (1.97-24.6)	0.00263
CC2D1B	26	0.0063	80	2.37 (1.35-4.15)	0.00271
NEXN	51	0.0085	109	2.03 (1.28-3.21)	0.00271
CELSR3	183	0.0534	682	0.75 (0.62-0.90)	0.00272
Burden sytle gene-level association was analyzed in each variant mask using Firth's penalized logistic regression and combined into a single gene-level P value. CHR, chromosome; CAF, cumulative allele frequency; OR, odds ratio; CI, confidence interval.

## Sheet: Supp Table4
Supplementary Table 4. Variants included in each unique mask for the top 20 gene-level associations' 'best guess' transcript.
Gene	Mask	Variant
MC4R	LofTee	18:58038746_GCA/ACA,G	18:58038752_A/T	18:58038892_CG/TG,C	18:58039117_G/A	18:58039148_C/CA	18:58039248_G/A,GT	18:58039478_G/T
	16/16
	11/11	18:58038687_G/T
	5/5	18:58038588_T/C	18:58038589_A/G	18:58038660_T/A	18:58038661_C/T	18:58038666_C/T	18:58038669_C/T,A	18:58038684_A/G	18:58038700_A/G	18:58038756_T/C	18:58038771_C/A	18:58038777_A/T	18:58038807_G/A	18:58038813_C/G	18:58038828_C/T	18:58038829_C/T	18:58038834_A/T	18:58038846_G/T	18:58038852_G/C	18:58038906_A/G	18:58038928_C/T	18:58038939_A/C,G	18:58038961_T/C	18:58039089_C/T	18:58039090_G/A	18:58039104_A/G	18:58039113_T/G	18:58039134_G/A	18:58039173_A/G	18:58039188_G/A	18:58039207_C/A	18:58039346_C/T	18:58039356_T/C	18:58039360_G/C	18:58039377_A/G	18:58039393_A/T	18:58039396_T/A	18:58039402_C/T	18:58039419_C/A	18:58039422_A/G
	5/5 + LofTee LC 1%	18:58038600_A/T	18:58038605_A/T	18:58039580_C/T
	1/5 1%	18:58038636_A/C	18:58038670_G/A	18:58038673_G/A	18:58038736_G/A	18:58038757_A/G	18:58038760_G/A	18:58038762_T/C	18:58038826_C/T	18:58038864_T/C	18:58038870_C/G,T	18:58038871_C/T	18:58038876_C/T	18:58038877_G/A	18:58038879_A/G	18:58038882_G/A,T	18:58038921_A/G	18:58038929_C/T	18:58038930_A/G	18:58038964_G/C	18:58038971_C/T	18:58038977_G/T	18:58038985_T/C	18:58038990_A/G	18:58039015_T/C	18:58039030_T/C	18:58039048_C/T	18:58039050_G/A	18:58039056_G/A	18:58039060_C/T	18:58039071_C/T	18:58039072_T/C	18:58039075_T/C	18:58039078_T/C	18:58039116_T/G	18:58039156_T/C	18:58039166_G/C	18:58039170_C/A	18:58039174_T/G,C	18:58039203_G/A	18:58039213_C/T	18:58039225_T/C	18:58039246_C/T	18:58039251_T/C	18:58039254_G/C	18:58039291_C/T	18:58039299_A/G	18:58039300_C/T	18:58039339_A/G
	0/5 1%	18:58038612_C/T	18:58038622_G/A	18:58039473_T/A	18:58039477_A/T	18:58039479_T/C	18:58039488_C/*,T	18:58039492_G/A	18:58039494_G/A	18:58039530_C/T	18:58039549_A/G	18:58039552_T/C	18:58039563_C/T	18:58039572_G/A
HNF1A	LofTee	12:121426682_C/T	12:121426836_G/A	12:121431450_T/A	12:121431481_C/T,A	12:121432001_C/T	12:121432125_CA/TA,AA,GA,C	12:121434372_CT/C,AT,GT	12:121435443_CAT/C	12:121437100_C/T,G	12:121437370_CA/C	12:121437372_GGACCCTGCCA/G
	16/16
	11/11	12:121416629_G/A,C	12:121426644_C/T	12:121426649_C/T	12:121426656_C/T	12:121426700_C/T	12:121426701_G/A	12:121426742_T/C	12:121426773_A/G,*	12:121426776_C/T,A,*	12:121426784_C/T	12:121426790_G/A	12:121426799_A/C	12:121431407_T/C	12:121431993_C/T	12:121432032_C/T	12:121432064_C/T	12:121432065_G/A	12:121432077_A/C	12:121432080_C/A,G	12:121432086_G/A	12:121434074_A/G	12:121434164_C/T	12:121434360_G/T	12:121434366_T/C	12:121434371_C/G,T,A	12:121434381_C/T	12:121434462_C/A	12:121434471_T/C	12:121435307_C/T	12:121435372_C/T	12:121435391_C/T	12:121437082_C/A	12:121437084_C/G	12:121437125_C/T	12:121437145_G/A	12:121437179_C/T
	5/5	12:121426709_G/A	12:121434193_C/A	12:121434447_T/C	12:121434531_C/G	12:121437101_A/G	12:121437140_T/C	12:121437322_G/A	12:121437386_T/A
	5/5 + LofTee LC 1%	12:121416574_G/A
	1/5 1%	12:121416579_C/T	12:121416600_C/T	12:121416614_G/A	12:121416652_C/G	12:121416663_G/A	12:121416671_G/A	12:121416698_C/A	12:121416709_G/C	12:121416710_G/C	12:121416713_G/A	12:121416717_C/A	12:121416756_A/G	12:121416785_G/T	12:121416807_A/T	12:121416810_A/T	12:121416816_C/T	12:121416818_C/G	12:121416828_T/A	12:121416861_C/T	12:121416869_C/A	12:121426650_G/A	12:121426663_G/A	12:121426808_G/A	12:121426830_C/T	12:121426833_A/G	12:121431323_A/C	12:121431332_A/G	12:121431337_G/A	12:121431338_G/C	12:121431373_G/A	12:121431382_A/G	12:121431395_G/T,A	12:121431499_G/C	12:121432008_A/T	12:121432025_C/G	12:121432050_A/G	12:121432119_C/A,G,T	12:121432137_C/T	12:121432164_C/T	12:121432176_C/T	12:121432187_C/A	12:121432188_T/C	12:121434065_G/C	12:121434070_C/T	12:121434109_C/*,A	12:121434110_C/A,*	12:121434117_C/A,*	12:121434124_G/A
	0/5 1%	12:121416722_G/A	12:121416726_G/C	12:121416728_G/A	12:121431353_T/C	12:121432122_C/T,A	12:121432151_C/T	12:121434086_C/T	12:121434109_C/*,A*	12:121434121_G/A,*	12:121435309_GTCA/G	12:121435351_G/*,A	12:121437081_C/*,A	12:121437307_G/A	12:121437355_C/G	12:121437418_G/A	12:121438915_G/A	12:121438948_GTCA/G,ATCA
ATXN2L	LofTee	16:28841267_C/T	16:28843721_G/A	16:28843890_T/A,G	16:28846873_C/T	16:28847498_G/A
ATXN2L	16/16
ATXN2L	11/11
ATXN2L	5/5	16:28836706_G/A	16:28836966_A/G	16:28837135_G/C	16:28837573_G/A,T,C	16:28837576_G/A	16:28837588_C/T	16:28837621_C/T	16:28837682_G/A	16:28837687_G/A	16:28838263_G/T	16:28840773_G/A	16:28840776_G/A	16:28840783_C/A	16:28840813_C/T	16:28841190_A/G	16:28841222_G/C	16:28841269_G/T	16:28841279_C/T	16:28841280_G/A	16:28841339_C/T	16:28841340_G/A	16:28841354_C/T	16:28841355_G/A	16:28841941_G/A	16:28841944_A/C	16:28841947_A/G	16:28841965_G/A	16:28842009_C/T	16:28842291_C/T	16:28842298_C/T	16:28843532_G/A	16:28843544_C/T	16:28843547_G/A	16:28843550_C/T	16:28843606_G/A	16:28843882_G/A	16:28844384_A/G	16:28844396_C/A	16:28844788_A/C	16:28844804_A/G	16:28845414_C/T	16:28845524_G/C	16:28845667_C/A	16:28845677_A/T	16:28845848_C/G	16:28845904_G/T	16:28845908_C/T	16:28845941_A/G
ATXN2L	5/5 + LofTee LC 1%	16:28847722_CCTCG/C
ATXN2L	1/5 1%	16:28834605_C/A	16:28834632_C/A,T	16:28834644_G/A	16:28834686_G/A	16:28836957_G/A	16:28836964_A/G	16:28837131_A/T	16:28837610_G/A	16:28837672_G/A	16:28838186_A/G	16:28838262_G/C,T	16:28838264_G/C	16:28838279_G/A	16:28840741_A/G	16:28840745_A/C	16:28840753_A/G	16:28840759_A/G	16:28840769_C/A	16:28841259_C/T	16:28841262_G/A	16:28841274_G/A	16:28841288_A/G	16:28841300_G/A	16:28841366_A/C	16:28841979_C/T,*	16:28842004_G/C	16:28842013_G/T	16:28842015_G/A	16:28842021_C/T	16:28842031_G/C	16:28842033_T/C	16:28842042_C/T	16:28842081_C/T	16:28842106_A/G	16:28842334_C/G	16:28842343_C/T	16:28842355_G/A	16:28842373_C/G,A	16:28842378_C/G	16:28843568_C/T	16:28843573_C/T	16:28843579_T/C	16:28843588_T/C	16:28843609_T/C	16:28843610_C/T	16:28843618_C/T	16:28843621_A/G	16:28843622_C/A
ATXN2L	0/5 1%	16:28834592_TCAGCCGCTACAACAGCCCTCCCAGCCC/T	16:28842384_C/T	16:28842385_C/T	16:28842387_C/T	16:28843576_A/G	16:28843642_G/T	16:28843645_A/T	16:28843878_A/G	16:28844167_T/C	16:28844431_A/C	16:28844506_G/A	16:28844527_G/A	16:28844531_C/T	16:28844560_C/G	16:28844561_C/T	16:28844599_C/T	16:28844629_G/A,C	16:28847392_G/A	16:28847725_C/*,T
ABCD2	LofTee	12:39947845_C/A	12:39994519_C/T	12:39998633_C/A	12:39998733_C/A	12:40001518_T/G	12:40012528_G/T	12:40012553_T/A	12:40012786_G/A,GTT
ABCD2	16/16	12:40012541_G/A	12:40012886_G/A
ABCD2	11/11	12:39947812_C/T	12:39947859_C/T	12:39947888_C/A	12:39947920_G/C	12:39967599_A/G	12:39967615_T/C	12:39973361_C/A	12:39973395_C/T	12:39979971_A/T	12:39980073_C/T	12:39980074_G/A	12:39994407_G/T	12:39994466_C/T	12:39997754_G/A	12:40001415_A/G	12:40001483_C/T	12:40010856_A/C	12:40010885_A/G	12:40012532_G/A	12:40012555_C/G	12:40012832_C/T,A	12:40012905_C/A	12:40012991_A/G	12:40013024_C/T	12:40013052_G/C	12:40013060_G/A	12:40013146_A/G	12:40013177_T/G
ABCD2	5/5	12:39947842_C/G
ABCD2	5/5 + LofTee LC 1%
ABCD2	1/5 1%	12:39947793_T/C	12:39947797_G/T	12:39947803_T/G	12:39947846_A/C	12:39947886_C/T	12:39947887_G/A	12:39967528_G/T	12:39967540_T/C	12:39967584_T/A	12:39973348_C/T	12:39973358_A/G	12:39973363_C/T	12:39979969_C/T	12:39979981_G/T	12:39980015_G/T	12:39980026_C/T	12:39980038_T/C	12:39980090_C/A	12:39994410_T/C	12:39994412_T/C	12:39997727_C/T	12:39997734_C/T	12:39997736_A/T	12:39997741_T/G	12:39997746_C/T	12:39997748_G/T	12:39997760_A/G	12:39997785_C/T	12:39997786_G/C,A	12:39998578_G/A	12:39998629_G/A	12:39998669_T/C	12:40001495_A/G	12:40001511_C/T	12:40010868_T/A	12:40012552_T/C	12:40012577_G/A,T	12:40012601_C/T	12:40012660_G/T	12:40012797_G/C	12:40012807_G/A	12:40012821_C/T	12:40012822_A/G	12:40012825_T/C	12:40012845_C/G	12:40012853_T/A	12:40012861_G/A,T	12:40012863_T/G
ABCD2	0/5 1%	12:39947728_C/T	12:39947739_A/G	12:39973406_A/G	12:39979989_T/C	12:39980001_C/T	12:39980002_G/A	12:39980031_T/C	12:39980034_T/C	12:39998608_C/T	12:39998616_G/T	12:39998642_C/T	12:40010793_C/T	12:40012657_A/G,C	12:40012658_T/C	12:40012712_T/C	12:40013212_G/A	12:40013228_C/T	12:40013236_T/C	12:40013245_G/A,C	12:40013255_C/T	12:40013270_C/G,T	12:40013364_A/C
KCNG1	LofTee	20:49620816_GC/G	20:49626158_TG/T	20:49626242_G/A
KCNG1	16/16
KCNG1	11/11	20:49620884_G/C	20:49620889_C/A	20:49620950_G/A	20:49621090_C/T	20:49621126_C/A	20:49621186_G/A	20:49626672_G/C	20:49626826_C/T
KCNG1	5/5	20:49626383_A/G	20:49626445_G/T
KCNG1	5/5 + LofTee LC 1%
KCNG1	1/5 1%	20:49620589_C/A,T	20:49620598_G/A	20:49620611_C/T	20:49620684_C/T	20:49620733_G/A	20:49620752_C/T	20:49620817_C/G,*	20:49620878_A/C	20:49620908_C/G,T	20:49620911_C/T	20:49621168_A/G	20:49621177_A/C	20:49621256_T/C	20:49621298_C/A	20:49626152_C/T	20:49626173_G/A	20:49626193_A/G	20:49626213_G/T	20:49626244_C/T	20:49626262_C/T,*	20:49626263_G/A	20:49626269_C/T	20:49626289_C/*,T	20:49626347_C/T	20:49626350_A/G	20:49626388_C/T	20:49626433_T/C	20:49626500_T/A	20:49626503_C/G	20:49626595_G/C	20:49626766_C/G
KCNG1	0/5 1%	20:49620638_C/T	20:49620689_C/G	20:49621150_G/C	20:49621316_C/T	20:49626259_AGGC/A	20:49626280_GGGCCCTCGCTGTCGC/G	20:49626289_C/*,T	20:49626293_C/G,*	20:49626300_C/A	20:49626314_C/T	20:49626662_T/G	20:49626707_G/T	20:49626719_G/C	20:49626722_G/C	20:49626746_G/T	20:49626788_G/T	20:49626799_G/A
GCK	LofTee	7:44186061_C/T	7:44187434_T/C	7:44228507_C/A
GCK	16/16	7:44189421_G/A	7:44189585_C/T	7:44189615_C/T	7:44192019_C/T	7:44192924_C/T
GCK	11/11	7:44184799_C/G	7:44184811_G/A	7:44185109_T/C	7:44185114_A/C	7:44185127_C/T	7:44185160_G/A	7:44185175_G/A	7:44185217_C/G	7:44186066_C/T	7:44186099_C/T	7:44187290_G/T,A	7:44187339_C/T	7:44187352_T/G	7:44187384_A/G	7:44187429_G/A	7:44189377_C/T	7:44189389_C/T	7:44189576_G/A	7:44190598_C/T	7:44190604_G/A	7:44190605_G/A	7:44190653_A/G	7:44190661_A/T	7:44190668_C/T	7:44191889_A/T	7:44192905_C/T	7:44192923_A/G	7:44192950_G/A	7:44192980_C/T
GCK	5/5	7:44184841_G/C	7:44189362_C/T	7:44189433_A/G	7:44191877_G/T	7:44191890_T/C
GCK	5/5 + LofTee LC 1%
GCK	1/5 1%	7:44184747_C/T,A	7:44184842_T/C	7:44184847_C/T	7:44184851_G/T	7:44184871_T/C	7:44185165_T/C	7:44185216_G/C	7:44185231_C/G	7:44185241_C/A	7:44185244_G/A,C	7:44185288_G/A	7:44186062_C/A	7:44186084_G/A	7:44186148_G/T	7:44186200_C/T	7:44187276_T/C	7:44187277_C/G	7:44187289_G/A	7:44187294_T/A	7:44187316_G/C	7:44187319_C/T	7:44187328_C/T	7:44187363_C/T	7:44187382_C/G	7:44187403_C/T	7:44187430_T/C	7:44189392_C/T	7:44189629_G/A	7:44190623_T/A	7:44190644_C/T	7:44190649_A/G	7:44191899_C/T	7:44191904_A/G	7:44191918_G/T	7:44191931_A/G	7:44191932_C/T	7:44192956_T/C	7:44192966_C/T	7:44192974_A/G	7:44193001_C/T	7:44193015_C/G	7:44193055_T/C	7:44193059_C/G	7:44228536_G/A
GCK	0/5 1%	7:44185148_C/T	7:44187286_G/C	7:44187396_T/C	7:44192971_C/T	7:44193004_C/T	7:44228521_G/A	7:44228537_C/T	7:44228540_T/C	7:44228543_C/T
ZNF30	LofTee	19:35424552_CAT/C	19:35434126_G/T	19:35434237_C/T	19:35434708_C/T	19:35434734_C/T,G	19:35434867_C/T	19:35434924_GC/G	19:35434960_C/T	19:35435353_C/T	19:35435364_C/G	19:35435496_T/A	19:35435530_C/T,*	19:35435545_C/T
ZNF30	16/16
ZNF30	11/11
ZNF30	5/5
ZNF30	5/5 + LofTee LC 1%	19:35435693_GT/CT,G	19:35435722_CAT/C
ZNF30	1/5 1%	19:35422753_G/A	19:35422769_A/G	19:35422771_G/A	19:35422772_G/A	19:35422784_T/G	19:35422796_C/A	19:35422798_A/G	19:35422804_T/*,G	19:35422805_T/*,C	19:35422840_C/A	19:35422843_A/G	19:35422855_A/G	19:35422874_A/G	19:35422875_C/A	19:35422889_T/G	19:35424541_G/A	19:35424554_T/*,A	19:35424591_G/A	19:35434212_A/G	19:35434250_A/G	19:35434267_T/C	19:35434282_C/T	19:35434291_A/C	19:35434309_C/T	19:35434314_C/A	19:35434327_T/A	19:35434339_T/A	19:35434382_T/G	19:35434387_G/A	19:35434400_A/C	19:35434401_A/C	19:35434411_T/C	19:35434412_G/A	19:35434414_G/A	19:35434457_G/T	19:35434471_G/A	19:35434502_A/G	19:35434507_A/G	19:35434536_T/G	19:35434541_G/A	19:35434562_C/A	19:35434564_T/C	19:35434615_C/T	19:35434625_G/A	19:35434645_C/A	19:35434709_G/A	19:35434718_C/A	19:35434721_G/C
ZNF30	0/5 1%	19:35422804_T/*,G	19:35422805_T/*,C	19:35424554_T/*,A	19:35424558_A/G	19:35424561_G/A	19:35424579_AAAGAGCCTG/A	19:35424588_G/*,A	19:35424624_A/G	19:35434144_G/A	19:35434148_C/A,T	19:35434150_A/G	19:35434166_T/C	19:35434193_T/C	19:35434228_C/T	19:35434229_G/A	19:35434312_A/C	19:35434313_A/G	19:35434346_A/G	19:35434352_A/G	19:35434363_A/T	19:35434364_T/G	19:35434426_A/G	19:35434430_G/T,A	19:35434549_A/T	19:35434573_G/A	19:35434574_G/A	19:35434616_G/A	19:35434682_C/T	19:35434690_T/C	19:35434696_G/A,C	19:35434735_G/A	19:35434781_C/T	19:35434868_G/T	19:35434880_T/C	19:35434949_A/G	19:35434955_A/*,G	19:35434958_A/*,G	19:35434963_A/G	19:35434969_G/A	19:35434995_G/T	19:35435018_G/A	19:35435027_A/G	19:35435032_G/C	19:35435033_T/C	19:35435102_C/G	19:35435116_G/T	19:35435188_C/T	19:35435189_G/A
MASP1	LofTee	3:186937979_C/T	3:186937980_C/T	3:186938042_CT/C	3:186938821_A/T	3:186940913_A/T	3:186940950_G/A,C	3:186940953_TC/T	3:186943118_G/A	3:186943226_G/A	3:186943276_G/A,T	3:186943288_C/T	3:186943298_C/A	3:186944193_AC/A,GC	3:186944309_C/T	3:186947669_CT/C	3:186959311_TC/T	3:186961387_TC/T	3:186968093_G/A	3:186969424_T/A	3:186974554_A/T	3:186978533_G/T	3:186978631_C/T,CAATAACATTAGAT	3:187003667_G/T	3:187003846_T/G
MASP1	16/16
MASP1	11/11	3:186959284_G/A	3:186968066_A/G	3:186978537_G/A	3:186978570_C/T	3:186978571_G/A	3:186978580_A/G	3:186978585_T/C	3:186978586_A/G	3:186978589_C/T	3:186978618_C/T	3:186978652_C/T	3:186980348_G/T	3:186980367_G/A	3:186980405_A/C
MASP1	5/5	3:186961374_C/T	3:186968075_C/G	3:186968117_C/A	3:186969438_C/T	3:186969464_G/T	3:186969478_A/G	3:186970988_T/C	3:186970997_G/A	3:186971075_G/A	3:186974463_C/T	3:186974465_T/C	3:186974468_G/T	3:186974567_G/A	3:186974630_A/G,T	3:187003627_A/G	3:187003666_A/G	3:187003672_G/C	3:187003681_G/A	3:187003747_C/A	3:187003768_A/G
MASP1	5/5 + LofTee LC 1%	3:186937885_G/A
MASP1	1/5 1%	3:186937872_C/T	3:186937924_C/T	3:186937930_G/A	3:186938007_A/T	3:186938011_T/C	3:186938017_C/T	3:186938029_C/T	3:186938035_A/T	3:186938037_G/T	3:186938041_C/T	3:186938046_C/T	3:186938835_C/T	3:186938846_A/G	3:186938891_C/A	3:186938892_A/G	3:186938912_G/A	3:186940968_C/A	3:186940970_A/T	3:186943136_G/C	3:186943196_C/T	3:186943219_T/C	3:186943229_G/C	3:186943230_G/T	3:186943234_A/C	3:186943280_G/A	3:186943297_C/T	3:186944240_G/A	3:186944261_C/G,T	3:186944275_A/G	3:186944285_C/T,A	3:186944287_G/A,C	3:186944288_C/T	3:186944294_C/T	3:186947559_C/G	3:186947562_C/G	3:186947563_C/T	3:186947578_C/A	3:186947592_A/G	3:186947616_C/A	3:186947631_C/T,A	3:186947632_G/A	3:186947664_G/A	3:186947680_C/T	3:186947682_C/T	3:186959280_G/C	3:186959281_T/C,A	3:186961313_G/A	3:186961344_G/A
MASP1	0/5 1%	3:186937864_T/C	3:186937900_T/*,G	3:186937912_A/G	3:186937929_C/A,T	3:186937932_T/C	3:186938031_G/T	3:186938038_C/T	3:186938844_T/C	3:186938873_G/A	3:186940933_G/C	3:186940936_C/A	3:186940937_C/A,G	3:186940974_C/T	3:186940977_T/G	3:186940979_G/A	3:186943126_C/G	3:186943127_C/G	3:186943153_A/T	3:186943157_C/T	3:186943253_C/T	3:186943260_C/G	3:186943267_T/C	3:186943272_A/T,C	3:186943279_C/T	3:186943289_A/T	3:186944222_T/C	3:186944239_C/T	3:186944248_G/A	3:186944257_G/A	3:186944269_T/C	3:186944271_G/C	3:186944301_G/C	3:186947614_T/C	3:186947622_T/C	3:186947651_C/A	3:186947661_C/T	3:186947670_T/C,*	3:186959305_T/C	3:186961284_T/G	3:186961287_G/C	3:186961352_C/T	3:186968088_A/C	3:186968105_T/C	3:186969454_C/T	3:186969480_T/G,C	3:186969489_G/A	3:186969506_A/C	3:186969523_G/T
TSN	LofTee	2:122522752_C/T
TSN	16/16
TSN	11/11
TSN	5/5	2:122519016_C/T	2:122519035_C/T	2:122522794_G/A	2:122522842_G/C
TSN	5/5 + LofTee LC 1%
TSN	1/5 1%	2:122513367_C/G	2:122513368_G/A	2:122513370_G/A,C	2:122513413_A/G	2:122516303_A/G	2:122516312_G/C	2:122516322_G/T,A	2:122516373_A/G	2:122520592_C/T	2:122520593_G/A	2:122522780_A/G	2:122522825_C/A	2:122522860_G/C	2:122522870_T/C	2:122522918_C/T	2:122522930_G/A,C
TSN	0/5 1%
YIPF1	LofTee	1:54332455_G/GAT	1:54332475_CA/C,TA	1:54332598_C/CT	1:54337043_A/G	1:54337044_C/A	1:54337051_G/A
YIPF1	16/16
YIPF1	11/11	1:54331901_A/G
YIPF1	5/5	1:54331901_A/G	1:54331947_C/A	1:54331952_C/T	1:54331953_G/A,T	1:54331991_G/A	1:54332042_A/T	1:54332444_T/C	1:54332456_G/T	1:54332465_T/C	1:54332483_A/G	1:54332523_T/C	1:54332560_C/A	1:54332562_A/G	1:54332567_T/C,A	1:54337074_G/A	1:54337131_A/G	1:54337140_G/A	1:54344009_G/A	1:54344326_C/A	1:54354580_C/T	1:54354586_A/C	1:54354598_C/G
YIPF1	5/5 + LofTee LC 1%	1:54325737_T/A	1:54325739_A/G
YIPF1	1/5 1%	1:54325740_G/T	1:54325808_G/A	1:54325812_A/T	1:54325826_C/G	1:54331884_C/T	1:54331898_T/C	1:54331908_C/T	1:54331911_T/C	1:54331919_A/G	1:54331937_C/T	1:54331938_G/A	1:54331943_T/G	1:54331973_A/G	1:54331977_C/T	1:54331995_T/G	1:54332004_C/T,A	1:54332024_C/T	1:54332025_G/A	1:54332046_T/C	1:54332054_A/G	1:54332433_C/T	1:54332447_A/G	1:54332503_G/T	1:54332516_C/T	1:54332565_C/T	1:54337050_C/T	1:54337057_C/T	1:54337068_T/C	1:54337069_G/A	1:54337075_T/C	1:54337086_A/G	1:54337087_G/C	1:54337107_A/C	1:54337125_A/G	1:54337128_G/C	1:54344020_C/T	1:54344033_T/C	1:54344035_C/G	1:54344042_T/C	1:54344074_A/G	1:54344316_T/C	1:54344319_T/A	1:54344328_A/G	1:54344380_T/G	1:54348795_G/C	1:54348823_T/C	1:54348827_C/*,T	1:54348828_T/*,A
YIPF1	0/5 1%	6:117232096_A/G	1:54325777_G/C	1:54331935_C/T	1:54348825_ATCT/A	1:54348827_C/*,T	1:54348828_T/*,A	1:54348844_C/T	1:54348850_G/A	1:54348881_C/T,G	1:54348932_T/C	1:54348934_G/C
RFX6	LofTee	6:117201751_G/A	6:117232097_G/T	6:117237249_G/A	6:117237380_TAC/T	6:117240298_A/C	6:117240378_TCTAA/T	6:117240406_C/T	6:117241497_C/T	6:117245849_C/T	6:117248258_C/T	6:117248347_C/G	6:117252505_C/T
RFX6	16/16	6:117203537_G/A
RFX6	11/11	6:117199070_A/G	6:117201820_C/T	6:117203566_C/T	6:117203567_G/A	6:117237473_A/G
RFX6	5/5	6:117199112_A/G	6:117203539_C/G	6:117215191_A/G	6:117232111_G/A	6:117232159_C/T	6:117232174_T/C	6:117237199_C/G	6:117237238_A/T	6:117237246_G/A	6:117237377_T/C	6:117237391_C/A	6:117237395_G/A	6:117237421_C/A	6:117237451_T/C	6:117240430_C/G	6:117240433_C/G	6:117243261_G/A	6:117244327_T/G	6:117245841_A/G	6:117245893_G/C	6:117246619_C/T	6:117246646_C/T	6:117246669_C/T	6:117246670_G/C	6:117248229_C/T	6:117248231_C/T	6:117248283_C/G	6:117248297_C/A	6:117248558_C/T	6:117249924_T/C	6:117249928_A/G	6:117249961_G/C	6:117250009_G/C,A	6:117252539_T/C	6:117252540_G/A	6:117252643_A/G
RFX6	5/5 + LofTee LC 1%	6:117198454_G/A
RFX6	1/5 1%	6:117198467_C/A,T	6:117198469_T/A	6:117198470_T/G	6:117198500_C/A,T	6:117198533_T/A	6:117198548_T/G	6:117198661_G/C,A	6:117198973_A/G	6:117198992_A/G	6:117199015_G/C	6:117199021_A/G	6:117199061_C/T	6:117199067_C/A	6:117199073_T/G	6:117199102_C/G	6:117201714_G/A	6:117201715_A/G	6:117201794_G/C	6:117203542_A/C	6:117203585_A/G	6:117215188_C/T	6:117215202_G/A	6:117215205_T/G	6:117215216_G/C	6:117232120_C/T	6:117232173_C/A	6:117237235_G/A	6:117237424_G/A	6:117237466_A/G	6:117239207_C/G	6:117239242_C/T	6:117240335_G/T	6:117240353_C/T	6:117240385_G/A	6:117241486_C/G	6:117241500_C/T	6:117241502_T/A	6:117241506_G/C,A	6:117241515_A/G	6:117241537_T/C	6:117241573_C/A	6:117243294_G/T	6:117243300_C/A	6:117244270_A/G	6:117244285_G/A	6:117244296_A/T	6:117244373_A/G	6:117245861_G/A
RFX6	0/5 1%	14:67382718_A/T	6:117198564_A/T	6:117198571_G/C	6:117198574_T/G	6:117198581_C/T,G	6:117198605_A/C	6:117198623_A/G	6:117198637_G/C	6:117199003_G/A	6:117199014_C/G	6:117215193_T/TACC	6:117241577_T/G	6:117241594_C/T	6:117241599_T/G	6:117246684_A/G	6:117246699_G/A	6:117246720_G/A	6:117246727_C/A	6:117246735_C/T	6:117246738_C/A	6:117246766_T/C	6:117246789_C/G	6:117246806_C/A	6:117248213_G/A	6:117248253_C/T	6:117248316_T/A	6:117248324_G/C,T	6:117248357_A/G	6:117248420_G/A	6:117248436_C/G	6:117248440_C/G	6:117248601_C/T	6:117248606_A/G	6:117248681_C/G	6:117250027_G/A	6:117250076_G/T	6:117250104_T/C	6:117250111_T/C	6:117250128_G/C	6:117252514_A/C	6:117252590_G/A	6:117252598_A/C
GPHN	LofTee	14:67382718_A/T	14:67390925_C/G	14:67391010_G/A
GPHN	16/16
GPHN	11/11	14:67589090_G/A	14:67631938_T/A	14:67635656_C/A
GPHN	5/5	14:66975273_A/T	14:66975277_A/C	14:67147852_C/T	14:67147860_C/T	14:67147861_G/A	14:67243236_C/G	14:67346674_A/G	14:67346708_C/G	14:67382746_C/T	14:67382751_A/T	14:67389435_G/A	14:67389567_A/G	14:67389583_G/T	14:67389651_C/T	14:67431908_A/T	14:67431930_G/T	14:67431944_C/T	14:67431951_G/A	14:67431969_G/A	14:67525392_G/A	14:67525408_G/A	14:67555774_G/T	14:67567594_G/A	14:67576891_G/A	14:67610155_A/G	14:67647533_G/C	14:67647536_G/C
GPHN	5/5 + LofTee LC 1%
GPHN	1/5 1%	14:66975265_T/A,C	14:66975270_A/G	14:66975271_C/G	14:66975288_A/T	14:66975292_G/A	14:66975294_G/A	14:67147842_A/G	14:67147843_G/A	14:67147846_A/G	14:67147851_G/A	14:67147870_T/A	14:67147896_C/T	14:67243186_G/A	14:67243187_G/A	14:67243195_A/G	14:67291225_C/G	14:67291261_G/A	14:67291268_G/A	14:67346669_G/A	14:67346741_A/C	14:67389422_A/G	14:67389427_C/G,T	14:67389444_T/C	14:67389491_C/T	14:67389512_C/A	14:67389518_A/C	14:67389521_A/G	14:67389522_C/T	14:67389525_G/C	14:67389527_C/T	14:67389530_C/T	14:67389537_A/C	14:67389549_A/G	14:67389611_G/A	14:67389629_A/G	14:67389642_C/G	14:67390927_C/G	14:67390948_C/G	14:67390953_G/A	14:67390960_A/G	14:67390977_A/G,T	14:67390992_C/G	14:67391007_C/T	14:67525380_G/A	14:67525471_C/T	14:67525482_A/G	14:67555712_G/A	14:67555790_G/C
GPHN	0/5 1%	14:67389577_AGAG/A
OR4D1	LofTee	17:56232679_CCA/C,GCA	17:56232704_C/T	17:56232960_G/A
OR4D1	16/16
OR4D1	11/11
OR4D1	5/5	17:56232749_C/T	17:56232756_T/C,A	17:56232878_C/T	17:56232899_C/A	17:56233080_G/A	17:56233098_T/C	17:56233164_C/T	17:56233230_C/T	17:56233248_T/A
OR4D1	5/5 + LofTee LC 1%	17:56232515_A/G	17:56233425_GC/G	17:56233426_C/*,T,A
OR4D1	1/5 1%	17:56232545_A/G	17:56232617_T/A	17:56232647_A/T	17:56232648_T/C	17:56232674_C/T	17:56232705_G/A	17:56232719_A/G	17:56232724_C/G	17:56232738_C/T	17:56232777_A/C	17:56232800_G/T	17:56232816_T/A,*	17:56232855_T/C	17:56232873_A/G	17:56232879_G/A	17:56232882_A/G	17:56232894_C/T	17:56232903_T/C	17:56232905_C/T	17:56232936_G/A	17:56232961_G/C	17:56232965_G/C	17:56232993_T/C	17:56233011_T/G	17:56233029_A/G	17:56233038_A/G	17:56233042_C/A,G	17:56233067_C/G	17:56233104_T/G,A	17:56233110_T/G	17:56233152_T/A	17:56233155_T/A	17:56233192_G/T	17:56233200_C/T	17:56233212_G/C	17:56233250_G/A	17:56233253_G/A	17:56233262_A/T	17:56233281_A/*,G	17:56233301_A/G	17:56233310_C/T,*	17:56233334_A/G	17:56233356_T/*,C	17:56233369_G/C,A	17:56233392_A/G	17:56233397_A/G	17:56233413_G/T	17:56233426_C/*,T,A
OR4D1	0/5 1%	X:54255146_C/T	17:56232521_C/A	17:56232576_A/T	17:56232580_G/C	17:56232612_T/C	17:56232632_G/T	17:56232716_C/T	17:56232815_ATCT/A	17:56232898_G/T	17:56232956_G/A	17:56232975_T/C	17:56233139_A/C	17:56233181_G/T	17:56233281_A/*,G	17:56233307_TTCC/T	17:56233356_T/*,C	17:56233393_C/G	17:56233401_C/T,G	17:56233409_A/*,T	17:56233426_C/*,T,A	17:56233428_T/C	17:56233440_G/A	17:56233442_G/C
WNK3	LofTee	X:54264907_T/C	X:54265340_G/A
WNK3	16/16	X:54224900_A/G
WNK3	11/11	X:54259322_C/T	X:54263432_C/T	X:54275437_T/C	X:54275482_G/A
WNK3	5/5	X:54228542_T/C	X:54259319_C/T	X:54259388_C/T	X:54259389_G/A	X:54263455_G/A	X:54265396_G/A	X:54275458_T/G	X:54278003_C/T	X:54278036_G/A	X:54278071_T/A	X:54334459_C/T	X:54359607_G/C
WNK3	5/5 + LofTee LC 1%	X:54224831_G/A
WNK3	1/5 1%	X:54224831_G/A	X:54224914_C/A	X:54224933_T/C	X:54224963_A/G	X:54224986_G/C	X:54224990_G/A	X:54224996_G/A	X:54225013_G/T	X:54225016_G/C	X:54225034_T/G	X:54225061_G/A	X:54225064_T/C	X:54225073_G/T	X:54225079_G/A	X:54228441_A/T	X:54228470_T/C	X:54228503_G/C	X:54228620_A/G	X:54259399_C/G	X:54259424_G/A	X:54263460_G/C	X:54263498_C/T	X:54263572_G/A	X:54263585_C/G	X:54263683_A/C	X:54263716_G/A	X:54263935_A/G	X:54264788_C/T	X:54264852_G/A	X:54265306_C/T	X:54265343_G/A	X:54265355_C/G	X:54265422_G/T	X:54265469_C/T	X:54265519_T/G	X:54275132_G/A	X:54275144_C/T	X:54275162_T/C	X:54275279_T/A	X:54275288_G/C	X:54275320_G/T	X:54275368_G/T,A	X:54275623_G/A	X:54275755_T/C	X:54275773_G/A	X:54275785_C/G	X:54275842_G/A	X:54275914_T/A
WNK3	0/5 1%	8:118147614_GA/G	X:54224801_A/C	X:54224804_T/A	X:54224867_C/T	X:54224923_G/A	X:54224945_C/T	X:54225056_T/A	X:54225074_T/C	X:54228450_T/C	X:54228498_T/C	X:54255176_C/T	X:54263465_G/A	X:54263476_G/A	X:54263520_A/T	X:54263546_A/T	X:54263702_C/A	X:54263710_A/G	X:54263759_T/C	X:54263765_C/T	X:54263779_T/C	X:54263789_C/G	X:54263797_G/T	X:54263825_T/C	X:54263830_G/C	X:54263858_C/T	X:54263906_T/C	X:54263916_G/C	X:54263960_A/G	X:54263975_T/C	X:54264820_A/T	X:54264851_C/T	X:54264905_A/G	X:54275176_C/T	X:54275179_T/C	X:54275194_T/C	X:54275251_T/C	X:54275312_C/T	X:54275387_G/T	X:54275555_G/T	X:54275570_G/A	X:54275687_G/A	X:54275708_T/G	X:54275746_C/T	X:54275771_C/G	X:54275788_G/C	X:54275827_C/T	X:54275828_G/A	X:54275839_G/C
SLC30A8	LofTee	8:118147639_T/A	8:118159191_A/G	8:118159297_C/CCA	8:118159393_G/A	8:118165323_C/T	8:118165330_G/A	8:118169929_G/C	8:118170031_C/T	8:118170084_G/A	8:118174004_C/T,A	8:118174083_C/T	8:118183279_C/CAAAG	8:118183295_C/T,A	8:118184786_G/GAC	8:118184792_C/T
SLC30A8	16/16
SLC30A8	11/11	8:118165315_G/T	8:118175682_G/A
SLC30A8	5/5	8:118159279_G/A	8:118159282_A/T	8:118159342_T/G	8:118159392_G/A	8:118165264_T/C	8:118165282_C/T	8:118169930_A/C	8:118169965_T/C	8:118170004_C/T	8:118170051_C/T,G	8:118170055_T/C	8:118174036_A/G	8:118174047_A/G	8:118174050_G/A,C	8:118174060_T/A	8:118174092_A/C	8:118174093_G/A	8:118175670_T/C	8:118175769_G/A	8:118183329_G/A,C	8:118183366_T/A	8:118183374_A/C	8:118184798_G/T	8:118184856_T/A	8:118184876_G/C	8:118184909_C/G,A,T
SLC30A8	5/5 + LofTee LC 1%	8:118147571_A/G
SLC30A8	1/5 1%	8:118147571_A/G	8:118147586_C/T	8:118147597_A/C	8:118147618_T/G,C	8:118147619_A/G	8:118147622_C/T	8:118159218_A/C	8:118159221_A/G,*	8:118159241_G/C	8:118159245_C/T	8:118159253_G/T	8:118159254_C/A	8:118159266_G/A	8:118159317_G/A	8:118159361_A/G	8:118159365_T/C	8:118159380_G/A	8:118165227_C/T	8:118165249_G/A	8:118165285_C/T	8:118165302_C/T	8:118165321_A/C	8:118169932_A/C	8:118169960_G/A	8:118169980_G/A	8:118169987_T/C	8:118170005_G/A	8:118170035_C/T	8:118170041_T/G	8:118170047_T/C	8:118170073_G/T	8:118170076_A/G	8:118174012_A/G	8:118174044_G/A	8:118174114_T/C	8:118174125_A/C	8:118174127_G/T	8:118175671_A/G	8:118175685_C/T	8:118175736_A/G	8:118175754_A/C,G	8:118175756_C/G	8:118183326_G/A	8:118183328_C/T,A	8:118183371_A/G	8:118183378_A/G	8:118183398_G/A	8:118183405_C/T
SLC30A8	0/5 1%	3:10328387_C/T,*	8:118159213_C/T	8:118159215_G/A	8:118159230_T/C	8:118159233_C/T	8:118159309_G/A	8:118159323_G/A	8:118159327_A/C	8:118159368_A/G	8:118165237_T/C	8:118170071_C/T	8:118170079_A/G	8:118174026_G/C	8:118183299_G/A	8:118183308_G/A	8:118184780_A/G	8:118184832_G/A	8:118184840_A/G	8:118184842_G/A,T	8:118184888_G/A
GHRL	LofTee	3:10327576_CCT/C	3:10328497_C/G	3:10331444_A/C	3:10331504_C/A,T	3:10331756_C/T	3:10331761_ACT/A	3:10331774_C/A	3:10331814_C/T
GHRL	16/16
GHRL	11/11
GHRL	5/5	3:10328418_G/T	3:10328429_A/G	3:10328442_G/C	3:10331558_C/G,T	3:10331758_T/C	3:10331779_C/T	3:10331791_G/A	3:10331794_C/G,T	3:10331831_G/C
GHRL	5/5 + LofTee LC 1%	3:10327528_T/G
GHRL	1/5 1%	3:10328422_C/A	3:10328432_G/A	3:10328438_C/G,T	3:10328457_C/T	3:10328465_A/G	3:10328471_A/T	3:10328483_A/G	3:10328490_C/T	3:10331447_C/T	3:10331448_G/A	3:10331454_C/G,T	3:10331463_C/A	3:10331478_C/G	3:10331493_C/T	3:10331495_G/A	3:10331499_G/A	3:10331511_C/T	3:10331516_G/A	3:10331522_G/A	3:10331523_G/A	3:10331549_G/A	3:10331552_T/C	3:10331766_C/G	3:10331767_T/C	3:10331773_T/A	3:10331801_T/C	3:10331805_C/A	3:10331820_C/G	3:10331825_C/T	3:10331840_T/G
GHRL	0/5 1%	3:10331465_T/C	3:10331484_C/T	3:10331498_C/T	3:10331507_C/T	3:10331846_C/T
IPO13	LofTee	1:44422638_C/T	1:44424266_TAGTG/T
IPO13	16/16
IPO13	11/11	1:44415105_A/G
IPO13	5/5	1:44415516_C/T,G	1:44415575_C/T	1:44415576_G/C	1:44415773_G/A	1:44422119_G/A	1:44422131_C/T	1:44422884_C/T	1:44423114_A/G	1:44423762_A/G	1:44423777_G/C	1:44424467_C/T	1:44426630_T/C	1:44432429_C/T	1:44432438_C/A,T	1:44432662_G/A	1:44432997_G/A	1:44433008_C/T	1:44433009_G/A	1:44433055_G/A,C	1:44433167_C/T	1:44433277_C/T	1:44433320_G/A
IPO13	5/5 + LofTee LC 1%
IPO13	1/5 1%	1:44415108_A/G	1:44415111_A/G	1:44415120_T/C	1:44415158_G/A	1:44415182_C/G	1:44415292_C/G	1:44415333_C/T	1:44415335_C/T	1:44415336_G/A	1:44415340_T/G,C	1:44415347_G/A	1:44415366_C/T	1:44415398_C/T	1:44415408_T/A	1:44415464_G/A,C	1:44415471_C/G	1:44415546_G/A	1:44415561_G/A	1:44415588_C/T	1:44415612_C/T	1:44415642_G/C	1:44415650_A/G	1:44415659_C/T	1:44415660_G/A	1:44415692_G/C	1:44415708_C/T	1:44415717_A/G	1:44415718_C/G	1:44415722_G/A	1:44415723_A/G	1:44415735_A/T	1:44415756_A/T	1:44415803_A/G	1:44421996_G/A,T	1:44422021_C/T	1:44422026_G/C	1:44422046_A/C	1:44422051_G/A	1:44422081_C/T	1:44422098_C/T	1:44422101_A/G	1:44422104_G/A	1:44422264_G/A	1:44422305_A/G	1:44422486_A/G	1:44422530_G/C	1:44422537_G/A	1:44422950_G/A
IPO13	0/5 1%	1:44415726_C/T	1:44415747_C/T	1:44432284_G/A	1:44432644_A/C
FAAP24	LofTee	19:33464209_G/A	19:33464331_G/C	19:33464372_CTT/C,CTTTT	19:33464468_TGTAA/T	19:33464469_G/A,*	19:33464470_T/*,G	19:33464982_GA/G	19:33465119_G/A	19:33467362_G/GT	19:33467421_C/T
FAAP24	16/16	19:33464470_T/*,G
FAAP24	11/11	19:33464470_T/*,G
FAAP24	5/5	19:33464152_G/A	19:33464181_G/T,A	19:33464352_G/C	19:33464401_T/C	19:33464414_A/T	19:33464470_T/*,G	19:33465036_A/G	19:33465074_C/T,G	19:33467427_G/A	19:33467439_C/A	19:33467466_C/T	19:33467538_G/A	19:33467550_G/A	19:33467575_C/T
FAAP24	5/5 + LofTee LC 1%	19:33464105_G/A	19:33464470_T/*,G	19:33467579_G/GC	19:33467586_T/C	19:33467588_A/G
FAAP24	1/5 1%	19:33464168_T/A	19:33464178_C/T	19:33464179_G/A	19:33464194_C/T	19:33464202_A/C	19:33464376_T/A	19:33464377_A/G	19:33464387_C/G	19:33464419_A/G	19:33464458_G/A	19:33464464_G/A	19:33464470_T/*,G	19:33464973_A/G	19:33464993_G/A	19:33465005_C/T	19:33465077_G/C	19:33465099_C/T	19:33465110_A/T	19:33467373_C/G	19:33467469_C/*,G	19:33467496_C/A	19:33467502_A/G	19:33467507_T/G	19:33467532_G/C
FAAP24	0/5 1%	2:158594139_C/T	19:33464108_A/C	19:33464109_A/C	19:33464112_A/G	19:33464118_C/T	19:33464136_G/A	19:33464167_A/G	19:33464470_T/*,G	19:33465006_G/A,T	19:33465032_C/A	19:33465084_G/A	19:33465089_A/G	19:33467379_G/A,C	19:33467388_C/G,*	19:33467389_G/A,*	19:33467391_G/T	19:33467469_C/*,G	19:33467514_A/G	19:33467518_G/A	19:33467545_C/T	19:33467578_A/G	19:33467580_C/G
ACVR1	LofTee	2:158626936_C/T	2:158630599_C/A	2:158634747_G/A	2:158634821_A/T
ACVR1	16/16
ACVR1	11/11	2:158617407_G/A	2:158617452_C/A,T	2:158617460_T/C	2:158622468_A/C	2:158626937_A/G	2:158630680_C/T
ACVR1	5/5	2:158594115_GA/G	2:158626933_A/T
ACVR1	5/5 + LofTee LC 1%	2:158594048_A/G	2:158656005_T/C
ACVR1	1/5 1%	2:158594066_C/T	2:158594168_A/C	2:158594170_G/C	2:158594171_T/A	2:158594176_G/A	2:158594953_G/A	2:158595037_T/C	2:158595038_T/C	2:158595049_T/C	2:158595050_C/T	2:158595052_T/C	2:158595053_A/G	2:158595062_G/A	2:158595073_T/C	2:158595078_T/C	2:158595079_A/G	2:158617401_C/G	2:158617403_A/G	2:158617467_C/T	2:158617480_C/G	2:158617481_T/G	2:158617559_T/C	2:158622461_C/A	2:158622579_C/T	2:158622585_C/G	2:158622588_C/T	2:158622603_G/C	2:158622606_G/C	2:158622637_T/C	2:158622672_C/T	2:158622679_G/A	2:158630607_C/G	2:158630683_G/A	2:158630691_C/A	2:158634665_T/C	2:158634671_G/C	2:158634702_C/T	2:158634703_G/A,T	2:158634707_C/T	2:158634708_G/C	2:158634711_G/A	2:158634713_T/C	2:158634719_C/T	2:158634731_C/T	2:158634746_C/T	2:158634791_A/G	2:158634801_G/A	2:158634825_G/A
ACVR1	0/5 1%	11:17415905_G/A	2:158634755_A/G	2:158636878_C/G	2:158637035_C/T	*	2:158637080_T/*,C	2:158637088_T/C	2:158655954_A/C	2:158655966_T/A
ABCC8	LofTee	11:17415835_G/A	11:17418468_G/A	11:17418753_GT/AT,G	11:17418861_C/T	11:17419269_CA/C	11:17419989_C/T	11:17426217_C/T	11:17428434_C/T	11:17434263_G/A	11:17434939_A/T	11:17448667_G/T	11:17449925_G/GCCCCGCC	11:17452386_G/A	11:17452420_CAA/C	11:17453787_GA/G	11:17474664_A/G	11:17483146_GC/CC,G	11:17483210_G/A	11:17484983_A/T	11:17491664_GA/G	11:17498175_C/T
ABCC8	16/16	11:17414672_G/C	11:17417450_C/T	11:17419257_C/T	11:17424217_C/T	11:17430027_C/A	11:17464320_C/T	11:17464384_C/T	11:17464396_C/T	11:17464413_C/T	11:17464823_C/T	11:17482130_G/A
ABCC8	11/11	11:17414672_G/C	11:17415260_G/A	11:17415261_T/G,C	11:17415881_G/A	11:17417182_G/A	11:17417474_C/T	11:17418527_C/T	11:17418790_C/T	11:17418791_G/A	11:17418826_A/T	11:17418831_C/A	11:17418840_C/A	11:17419241_T/C	11:17419323_C/T	11:17419978_G/A	11:17424218_G/A	11:17424241_G/A	11:17424245_C/T	11:17427059_G/T	11:17427060_T/G	11:17427096_G/T	11:17427108_A/T	11:17432067_T/A	11:17432097_G/T	11:17432101_C/G	11:17432112_G/T	11:17434958_T/C	11:17434963_T/A	11:17434984_A/G	11:17435002_C/T	11:17436059_C/T	11:17436060_G/A	11:17436118_C/A	11:17448631_C/A	11:17448632_T/C	11:17448654_G/A	11:17448656_G/A	11:17449934_G/A	11:17464360_C/T	11:17470071_G/C	11:17470112_A/G	11:17470125_C/T	11:17474742_A/T	11:17474775_T/C	11:17482118_C/T	11:17482129_C/T	11:17482142_T/A	11:17482163_A/T
ABCC8	5/5	11:17414606_C/T	11:17417239_T/C	11:17428256_G/A	11:17432190_A/G	11:17434942_C/T	11:17436144_C/T	11:17449933_C/T	11:17452455_C/T	11:17464333_C/T	11:17464816_C/G	11:17470206_T/G	11:17483288_C/T	11:17483324_G/C	11:17483342_C/T	11:17491657_G/C	11:17491660_T/C	11:17491704_G/T
ABCC8	5/5 + LofTee LC 1%	11:17419984_CAT/C
ABCC8	1/5 1%	11:17414551_C/T	11:17414552_G/A	11:17414651_C/T	11:17414656_A/G	11:17415245_G/A	11:17415263_C/T	11:17415264_G/A	11:17415270_C/T	11:17415289_C/A	11:17415825_A/C	11:17415847_A/T,G	11:17415857_T/G	11:17415862_G/C	11:17415872_C/T	11:17416719_C/T	11:17416805_T/A	11:17417197_T/C	11:17417255_G/C	11:17417257_T/C	11:17417260_T/C	11:17417475_G/A,C	11:17418479_A/G	11:17418485_G/A	11:17418493_G/T	11:17418506_G/A	11:17418522_C/T	11:17418531_C/T	11:17418548_T/C	11:17418593_G/T	11:17418752_C/T	11:17418773_T/G	11:17418784_T/C	11:17418817_A/G	11:17418828_G/T	11:17418830_T/A	11:17418851_A/C	11:17418856_G/A	11:17419290_A/T	11:17419292_T/C	11:17419320_G/T	11:17419957_C/T	11:17419977_C/T	11:17424209_T/C	11:17424239_C/A	11:17424277_G/T	11:17424280_T/A	11:17426060_T/A	11:17426063_A/G
ABCC8	0/5 1%	11:17414581_C/T	11:17414594_T/C	11:17428190_C/T	11:17428260_C/T	11:17428314_C/T	11:17428328_G/T	11:17428439_C/T	11:17428461_C/T	11:17428467_T/C	11:17428479_C/T	11:17428617_C/T	11:17436093_TCTC/T	11:17436861_A/T	11:17436864_C/T	11:17436872_G/C	11:17438497_G/A,T	11:17448612_C/A	11:17448641_G/A	11:17448642_C/T	11:17448646_TAGA/T	11:17449484_C/T	11:17449858_T/C	11:17449859_C/T	11:17449867_G/C	11:17449907_G/A	11:17449909_C/G	11:17464285_T/C	11:17464326_G/A	11:17464342_GGAA/AGAA,G	11:17482049_C/T	11:17482050_G/T,A	11:17482052_C/T	11:17482192_C/T	11:17482222_C/T	11:17483138_C/T	11:17483148_C/G,T	11:17483161_T/C	11:17483249_C/T	11:17483276_ACAG/A	11:17483347_C/T	11:17485023_T/A	11:17491708_C/T	11:17491762_C/T	11:17498287_C/T
For each mask of the top 20 genes, a list of variants for 'best guess' transcript used in gene-level association analysis, represented as 'chr:position_Ref/Alt', is provided. Chr, chromosome; position, genome reference consortium human build 37; Ref, reference allele; Alt, alternative allele.
[truncated: 211 more columns]

## Sheet: Supp Table5
Supplementary Table 5. Comparison of effect size of four significant single variants between youth-onset T2D and adult-onset T2D
CHR	BP (GRCh37)	rsID	Risk Allele	Non-Risk Allele	Freq (Alt)	OR (youth-onset T2D)	OR (adult-onset T2D)	fold increment in OR	P (youth-onset T2D)	P (adult-onset T2D)
17	6941625	rs76070643	C	T	0.274	1.355	1.2	1.13	1.1×10-9	1.81×10-8
19	41847737	rs11466334	G	A	0.079	1.545	1.31	1.18	4.8×10-8	9.5×10-6
4	6302519	rs1801212	G	A	0.801	1.274	1.13	1.13	7.8×10-8	1.2×10-10
8	118184783	rs13266634	T	C	0.766	1.22	1.11	1.1	3.7×10-7	3.4×10-11
Overall						1.3485	1.1875	1.14
Single variant association was analyzed using Firth's penalized logistic regression. fold increment in OR reflects increment of OR in youth-onset T2D (ProDiGY) compared to that in adult-onset T2D (AMP-T2D-GENES). CHR, chromosome; BP, position; GRCh37, genome reference consortium human build 37; rsID, dbSNP identifier; REF, reference allele; ALT, alternative allele; Freq, frequency; OR, odds ratio…

## Sheet: Supp Table6
Supplementary Table 6. Gene-level aggregation test for the three exome-wide significant genes stratified by ancestry
Gene		Ancestry	N variants	CAF	N carriers	OR (95% CI)	P
MC4R	Overall		25	0.011	141	3.49 (2.43-5.02)	1.7×10-11
		African American	10	0.0043	18	4.62 (1.63-13.1)	4.1×10-3
		European American	8	0.0043	11	5.21 (1.13-23.9)	3.4×10-2
		Hispanic/Latinx	11	0.0185	112	3.22 (2.11-4.92)	6.4×10-8
HNF1A	Overall		21	0.0038	48	7.54 (4.08-13.9)	1.2×10-10
		African American	3	0.005	21	3.22 (1.14-9.10)	2.7×10-2
		European American	10	0.0043	11	9.49 (2.11-42.6)	3.3×10-3
		Hispanic/Latinx	13	0.0026	16	23.3 (7.25-75.1)	1.3×10-7
ATXN2L	Overall		73	0.3604	4607	1.26 (1.15-1.39)	1.1×10-6
		African American	33	0.021	88	1.11 (0.00-999)	9.8×10-1
		European American	9	0.0314	80	1.66 (0.83-3.33)	1.5×10-1
		Hispanic/Latinx	36	0.7338	4439	1.26 (1.15-1.39)	2.5×10-6
Gene-level rare coding variant aggregation test was stratified by ancestry. Burden sytle gene-level association was analyzed in each variant mask using Firth's penalized logistic regression and combined into a single gene-level P value. CHR, chromosome; CAF, cumulative allele frequency; OR, odds ratio; CI, confidence interval.

## Sheet: Supp Table7
Supplementary Table 7. Comparison of single variant effect size between youth-onset T2D and adult-onset T2D.
CHR	BP (GRCh37)	rsID	Risk allele	Non-risk allele	Nearest gene	OR (youth-onset T2D)	OR (adult-onset T2D)	Fold increment in OR	P (youth-onset T2D)	P (adult-onset T2D)	Pbinomial, adjusting for control sample overlap, sample size difference, and winner's curse
1	71538191	rs11556475	G	A	ZRANB2	1.13168	1.11829	1.01197	1.4×10-2	8.3×10-6	<0.0001
1	205238275	rs1768586	A	G	TMCC2	1.10594	1.0822	1.02194	9.6×10-3	4.0×10-6
2	27730940	rs1260326	C	T	GCKR	1.11027	1.07423	1.03355	3.5×10-3	5.4×10-6
2	165551201	rs7607980	T	C	COBLL1	1.21082	1.16637	1.03811	9.5×10-5	6.3×10-7
4	6302519	rs1801212	A	G	WFS1	1.27418	1.12806	1.12953	7.8×10-5	1.2×10-10
5	102338811	rs35658696	G	A	PAM	1.47138	1.28814	1.14225	4.7×10-4	1.3×10-6
8	118184783	rs13266634	C	T	SLC30A8	1.22409	1.11494	1.0979	3.7×10-7	3.4×10-11
10	12292348	rs12590	T	G	CDC123	1.20394	1.10606	1.0885	1.5×10-5	5.6×10-6
17	6946287	rs13342692	C	T	SLC16A13	1.33629	1.12142	1.1916	1.6×10-4	1.7×10-9
17	17707105	rs3818717	T	C	RAI1	1.13746	1.07864	1.05454	1.9×10-4	1.8×10-6
18	58038777	rs79783591	T	A	MC4R	2.93234	2.16669	1.35337	1.7×10-6	3.4×10-7
19	41847737	rs11466334	A	G	TGFB1	1.54543	1.308	1.18152	4.8×10-8	9.5×10-6
22	32007137	rs145181683	T	C	SFI1	1.19913	1.19292	1.00521	6.0×10-3	3.2×10-8
Average						1.37561	1.22661	1.10385
Single variant association analysis for the 13 variants that were associated with adult-onset T2D (P < 1.0 × 10-5 in AMP-T2D-GENES) and youth-onset T2D (P < 0.05 in ProDiGY). Binomial P value was adjusted for control sample overlap, difference in sample size, and winner's curse (see Methods). Fold increment in OR represents the increse in OR observed in youth-onset T2D compared to adult-onset T2D…

## Sheet: Supp Table8
Supplementary Table 8. Gene sets used for curation of known diabetes genes
Gene sets	Genes
Monogenic all (N=80)	MC4R, HNF1A, GCK, RFX6, ABCC8, PPARG, PIK3CA, SLC16A1, INS, KLF11, PRSS1, PDX1, BBS2, CAV1, CFTR, NEUROD1, PLAGL1, HNF4A, MKKS, MNX1, ALMS1, NEUROG3, BLK, BSCL2, INSR, SH2B1, ZFP57, BBS5, SPINK1, KCNJ11, LEPR, WFS1, CEL, AKT2, AGPAT2, PTEN, EIF2AK3, UCP2, BBS7, ISL1, CIDEC, PTF1A, PPP1R3A, PAX6, BBS10, BBS4, ARL6, PCNT, WRN, IER3IP1, HNF1B, PTRF, BBS12, PIK3R1, MKS1, SLC19A2, TRIM32, BBS1, GLIS3,…
T2D drug targets (N=8)	ABCC8, PPARG, IGF1R, SLC5A2, DPP4, INSR, KCNJ11, GLP1R
T2D GWAS genes with causal coding variants (N=24)	ACVR1C, ANKH, APOE, ATP2A3, CDKN1B, GCKR, GLP1R, HNF1A, HNF4A, IRS2, KCNJ11, MRPS30, MYO5C, NEUROG3, PAM, PATJ, POC5, QSER1, RREB1, SCD5, SLC16A11, SLC30A8, WSCD2, ZNF771
Monogenic obesity (N=37)	MC4R, VPS13B, SDCCAG8, WDPCP, SETD2, BBS2, GNAS, KIDINS220, MKKS, ALMS1, BBS5, NTRK2, SIM1, MAGEL2, LEPR, UCP3, BBS7, PRMT7, DYRK1B, IFT172, BBS10, BBS4, CUL4B, ARL6, NR0B2, PHF6, BBS12, MKS1, TRIM32, BBS1, POMC, LEP, BBS9, CEP290, PCSK1, TTC8, IFT74
Mouse diabetes genes (N=72)	ABCC8, AGER, AKT2, APOB, AR, ARNTL, ASIP, B2M, CASP1, CASP3, CASP4, CD38, CD4, CD80, CD86, CDK4, CDKAL1, CIITA, CLOCK, CTF1, CTNNA2, CYB5R4, E2F1, FAS, FEM1B, FOXM1, GAD2, GADD45GIP1, GCK, GLIS3, HK2, HLA-DQB1, HMGA1, HNF1A, HTR2C, ICAM1, IFNG, IFNGR2, IL1R1, IL4, INS, IRAK3, IRS1, IRS2, ITGA1, LDLR, LEP, LEPR, MADD, MAFA, NA, NEUROD1, NOS3, PARP1, PBX1, PDX1, PPARD, PPP1R3A, PPP1R3C, PRF1, PRKCI…
Total (N=177)	ABCC8, ACVR1C, AGPAT2, AIRE, AKT2, ALMS1, ANKH, APOE, ARL6, ATP2A3, BBS1, BBS10, BBS12, BBS2, BBS4, BBS5, BBS7, BBS9, BLK, BSCL2, CAV1, CDKN1B, CEL, CEP290, CFTR, CIDEC, CUL4B, DCAF17, DMPK, DPP4, DYRK1B, EIF2AK3, FOXP3, GATA4, GATA6, GCK, GCKR, GLIS3, GLP1R, GLUD1, GNAS, HADH, HNF1A, HNF1B, HNF4A, IER3IP1, IFT172, IFT74, IGF1R, INS, INSR, IRS2, ISL1, KCNJ11, KIDINS220, KLF11, LEP, LEPR, LMNA, MA…
Genes that had nominal (P < 0.05) association in either AMP-T2D-GENES or ProDiGY (N=38)	ABCC8, ACVR1C, AKT2, APOB, AR, ARNTL, ATP2A3, BBS1, GAD2, GCK, GLP1R, HNF1A, IGF1R, INS, KLF11, LDLR, MAFA, MC4R, PAM, PATJ, PAX4, PCNT, PDX1, PIK3CA, PPARG, PRSS1, PTEN, RFX6, SDCCAG8, SETD2, SLC16A1, SLC30A8, SLC5A2, STAT4, TTC8, VPS13B, WDPCP, WFS1
"Known diabetes gene set" was curated based on various sources including genes causing monogenic diabetes, genes for T2D drug targets, genes identified in GWAS to harbor causal coding variants, genes of monogenic obesity, and mouse diabetes genes with nominal significance (P<0.05) in either AMP-T2D-GENES or ProDiGY. Bold indicate 38 genes included in the "known diabetes gene set".

## Sheet: Supp Table9
Supplementary Table 9. Comparison of effect size of 38 genes from known diabetes gene sets between youth-onset T2D and adult-onset T2D.
Nearest gene	OR (youth-onset T2D)	OR (adult-onset T2D)	Fold increment in OR	P (youth-onset T2D)	P (adult-onset T2D)	Consistent direction of association	Larger effect in youth-onset T2D	Pbinomial, adjusting for control sample overlap and sample size difference
MC4R	3.49	2.07	1.69	1.7×10-11	2.7×10-10	Yes	Yes	P = 0.016
HNF1A	7.54	1.23	6.13	1.2×10-10	0.0219	Yes	Yes
GCK	7.69	2.46	3.13	5.0×10-5	0.0625	Yes	Yes
RFX6	47.9	2.17	22.09	3.7×10-4	0.202	Yes	Yes
SLC30A8	2.83	1.67	1.69	6.0×10-4	1.9×10-7	Yes	Yes
PAM	1.42	1.31	1.08	0.00165	1.6×10-8	Yes	Yes
VPS13B	1.19	1.1	1.08	0.00515	0.147	Yes	Yes
PPARG	5.87	1.41	4.16	0.00659	0.0755	Yes	Yes
PIK3CA	2.49	1.1	2.26	0.00913	0.656	Yes	Yes
SLC16A1	2.37	1.61	1.47	0.0102	0.361	Yes	Yes
SLC5A2	3.86	1.43	2.7	0.0171	0.116	Yes	Yes
KLF11	1.41	1.19	1.18	0.0372	0.0642	Yes	Yes
WDPCP	1.44	1.08	1.33	0.0424	0.847	Yes	Yes
ACVR1C	1.63	1.57	1.04	0.0454	0.126	Yes	Yes
SETD2	8.17	1.2	6.81	0.0461	0.216	Yes	Yes
MAFA	3.82	2.44	1.42	0.0748	0.0359	Yes	Yes
PATJ	10.7	1.63	6.56	0.0951	0.0222	Yes	Yes
WFS1	1.11	1.09	1.02	0.277	0.0118	Yes	Yes
AKT2	2.89	1.39	2.08	0.292	0.0454	Yes	Yes
APOB	2.4	1.08	2.22	0.368	0.00532	Yes	Yes
AR	1.76	1.16	1.52	0.562	0.0119	Yes	Yes
PDX1	3.29	4.71	0.7	0.056	0.0214	Yes	No
LDLR	1.26	3.32	0.38	0.67	0.0224	Yes	No
GAD2	1.1	1.4	0.79	0.715	0.00865	Yes	No
BBS1	1.08	1.24	0.87	0.789	0.00399	Yes	No
STAT4	1.31	1.48	0.89	0.836	0.00624	Yes	No
ATP2A3	1.17	1.35	0.87	0.891	0.022	Yes	No
Average	4.85889	1.66259	2.85797
ABCC8	1.46	0.96	NA	0.00106	0.964	No	NA
IGF1R	3.49	0.89	NA	0.0109	0.158	No	NA
SDCCAG8	2.89	0.94	NA	0.0244	0.965	No	NA
INS	4.62	0.78	NA	0.0364	0.744	No	NA
PRSS1	2.22	0.92	NA	0.0497	0.468	No	NA
ARNTL	1.67	0.7	NA	0.664	0.00751	No	NA
PCNT	1.07	0.94	NA	0.679	0.00468	No	NA
PTEN	1.7	0.54	NA	0.302	0.0483	No	NA
PAX4	1.36	0.46	NA	0.808	0.0237	No	NA
GLP1R	1.12	0.51	NA	0.961	0.0465	No	NA
TTC8	1.23	0.81	NA	0.992	0.0201	No	NA
We compared the effect size of 38 genes from known diabetes gene sets between youth-onset T2D (ProDiGY) and adult-onset T2D (AMP-T2D-GENES). The binomial P value was adjusted for sample overlap and differences in sample size (see Methods). The fold increase in OR represents the increase observed in youth-onset T2D compared to adult-onset T2D. Average fold increase was calculated using genes that …

[truncated: 18 more sheets: Supp Table10, Supp Table11, Supp Table12, Supp Table13, Supp Table14, Supp Table15, Supp Table16, Supp Table17, Supp Table18, Supp Table19, Supp Table20, Supp Table21, Supp Table22, Supp Table23, Supp Table24, Supp Table25, Supp Table26, Supp Table27]
